# Supplementary material for: Effectiveness of a Postpartum Breastfeeding Support Group Intervention in Promoting Exclusive Breastfeeding and Perceived Self-Efficacy: A Multicentre Randomized Clinical Trial
Source: Nutrients. 2024 Mar 28;16(7):988. doi: 10.3390/nu16070988 (PMC11013075; doi:10.3390/nu16070988)
Supplement: Supplementary file 1 [file nutrients-16-00988-s001.zip]

Archive with 1 entries (1 files):
- nutrients-2924115-supplementary.pdf
